# Supplementary material for: Isolation, Identification and Molecular Mechanism Analysis of the Nematicidal Compound Spectinabilin from Newly Isolated Streptomyces sp. DT10
Source: Molecules. 2023 May 26;28(11):4365. doi: 10.3390/molecules28114365 (PMC10254515; doi:10.3390/molecules28114365)
Supplement: Supplementary file 1 [file molecules-28-04365-s001.zip]

Archive with 1 entries (1 files):
- molecules-2415383-supplementary.pdf
